# Supplementary material for: Distinct choline metabolic profiles are associated with differences in gene expression for basal-like and luminal-like breast cancer xenograft models
Source: BMC Cancer. 2010 Aug 17;10:433. doi: 10.1186/1471-2407-10-433 (PMC2931488; doi:10.1186/1471-2407-10-433)
Supplement: Additional file 1 — Differential gene expression. Excel spreadsheet containing results from the differential gene expression analysis of the 119 investigated genes. [file 1471-2407-10-433-S1.XLS]

## Sheet: DE genes fdr<0.05
FeatureNum	ProbeUID	ProbeName	GeneName	SystematicName	Description	logFC (estimate of the log2-fold-change in MAS_98.12 compared to MAS_98.06)	Average expression	t-value	P-Value	adjusted p-value (false discovery rate)
17467	15927	A_23_P385105	PLCD4	NM_032726	Homo sapiens phospholipase C, delta 4 (PLCD4), mRNA [NM_032726]	-5.20397	7.44844	-35.0162	1.04503e-15	2.7432e-14
30806	28226	A_23_P129064	GATM	NM_001482	Homo sapiens glycine amidinotransferase (L-arginine:glycine amidinotransferase) (GATM), nuclear gene encoding mitochondrial protein, mRNA [NM_001482]	-4.67835	8.81368	-30.8982	6.56394e-15	1.37843e-13
16765	15265	A_23_P17814	PLA2G3	NM_015715	Homo sapiens phospholipase A2, group III (PLA2G3), mRNA [NM_015715]	-3.08232	8.74966	-25.9984	8.19591e-14	1.07571e-12
15920	14494	A_23_P46025	ETNK2	NM_018208	Homo sapiens ethanolamine kinase 2 (ETNK2), mRNA [NM_018208]	-4.3905	7.68809	-21.1073	1.68468e-12	1.59574e-11
24754	22586	A_23_P318284	GPD1L	NM_015141	Homo sapiens glycerol-3-phosphate dehydrogenase 1-like (GPD1L), mRNA [NM_015141]	-1.90456	11.5588	-14.6718	2.97226e-10	2.08058e-09
43391	39696	A_23_P30020	PLA2G12A	NM_030821	Homo sapiens phospholipase A2, group XIIA (PLA2G12A), mRNA [NM_030821]	-1.61745	11.0217	-14.396	3.87335e-10	2.51056e-09
43888	40094	A_23_P35617	PLCE1	NM_016341	Homo sapiens phospholipase C, epsilon 1 (PLCE1), mRNA [NM_016341]	-2.19054	11.0543	-14.0362	5.50917e-10	3.21368e-09
3994	3647	A_23_P419239	ETNK1	NM_018638	Homo sapiens ethanolamine kinase 1 (ETNK1), transcript variant 1, mRNA [NM_018638]	-1.65095	9.28599	-13.2677	1.20107e-09	6.63749e-09
45188	41053	A_23_P123596	GLDC	NM_000170	Homo sapiens glycine dehydrogenase (decarboxylating) (GLDC), mRNA [NM_000170]	-3.21211	9.79836	-11.3271	1.03367e-08	5.42678e-08
42464	38814	A_23_P152804	NME1	NM_198175	Homo sapiens non-metastatic cells 1, protein (NM23A) expressed in (NME1), transcript variant 1, mRNA [NM_198175]	-1.14052	15.3036	-11.1865	1.22207e-08	6.11035e-08
30230	27628	A_32_P44568	LDHA	NM_005566	Homo sapiens lactate dehydrogenase A (LDHA), mRNA [NM_005566]	-1.49697	12.0926	-11.055	1.43142e-08	6.83176e-08
33472	30619	A_23_P105571	CHPT1	NM_020244	Homo sapiens choline phosphotransferase 1 (CHPT1), mRNA [NM_020244]	-1.42683	10.7502	-10.3413	3.46887e-08	1.58361e-07
10075	9259	A_24_P916927	DGKE	BC022297	Homo sapiens diacylglycerol kinase, epsilon 64kDa, mRNA (cDNA clone IMAGE:4839690), complete cds. [BC022297]	-1.16514	5.64817	-10.2071	4.11902e-08	1.80207e-07
8139	7416	A_23_P216630	SLC44A1	NM_080546	Homo sapiens solute carrier family 44, member 1 (SLC44A1), mRNA [NM_080546]	-1.08888	13.2247	-9.02347	2.0263e-07	7.88005e-07
45099	41044	A_23_P106174	PSEN1	AJ008005	Homo sapiens PSN1 gene, alternative transcript. [AJ008005]	-0.948921	7.35004	-8.92044	2.34423e-07	8.79086e-07
32905	30051	A_23_P4308	PLD2	NM_002663	Homo sapiens phospholipase D2 (PLD2), mRNA [NM_002663]	-1.08063	6.6368	-8.66593	3.37749e-07	1.18212e-06
31691	29075	A_23_P314120	CHKB	NM_005198	Homo sapiens choline kinase beta (CHKB), transcript variant 1, mRNA [NM_005198]	-0.842047	9.2073	-8.26814	6.06769e-07	1.99096e-06
43994	40135	A_23_P88767	PLA2G10	NM_003561	Homo sapiens phospholipase A2, group X (PLA2G10), mRNA [NM_003561]	-1.069	6.03886	-7.95387	9.76967e-07	3.10853e-06
25824	23604	A_23_P148546	ARD1A	NM_003491	Homo sapiens ARD1 homolog A, N-acetyltransferase (S. cerevisiae) (ARD1A), mRNA [NM_003491]	-0.759928	11.1031	-6.69111	7.52338e-06	2.07883e-05
1461	1142	A_24_P344711	AGPAT3	NM_020132	Homo sapiens 1-acylglycerol-3-phosphate O-acyltransferase 3 (AGPAT3), transcript variant 1, mRNA [NM_020132]	-2.30488	8.82625	-5.55719	5.65343e-05	0.000138049
39665	36335	A_23_P163955	PEMT	NM_007169	Homo sapiens phosphatidylethanolamine N-methyltransferase (PEMT), nuclear gene encoding mitochondrial protein, transcript variant 2, mRNA [NM_007169]	-0.968414	9.95252	-5.56883	5.53265e-05	0.000138049
32069	29301	A_23_P119812	GPD2	NM_000408	Homo sapiens glycerol-3-phosphate dehydrogenase 2 (mitochondrial) (GPD2), nuclear gene encoding mitochondrial protein, transcript variant 2, mRNA [NM_000408]	-0.682108	7.33798	-5.04413	0.000149063	0.000340252
43697	39916	A_32_P92505	LYCAT	NM_182551	Homo sapiens lysocardiolipin acyltransferase (LYCAT), transcript variant 1, mRNA [NM_182551]	-0.984683	10.2051	-4.30607	0.000635284	0.00128278
7586	6866	A_24_P281923	DLAT	NM_001931	Homo sapiens dihydrolipoamide S-acetyltransferase (E2 component of pyruvate dehydrogenase complex) (DLAT), mRNA [NM_001931]	-1.18946	8.61139	-3.97139	0.00124701	0.00238066
11406	10447	A_24_P276490	LYPLA2	NM_007260	Homo sapiens lysophospholipase II (LYPLA2), mRNA [NM_007260]	-0.447953	6.73468	-3.63572	0.00246949	0.0046303
26908	24657	A_23_P84666	GDPD1	NM_182569	Homo sapiens glycerophosphodiester phosphodiesterase domain containing 1 (GDPD1), mRNA [NM_182569]	-0.397986	5.2597	-3.60099	0.00265103	0.00488348
25477	23276	A_24_P227069	GPAM	NM_020918	Homo sapiens glycerol-3-phosphate acyltransferase, mitochondrial (GPAM), mRNA [NM_020918]	-0.496892	8.84238	-3.22389	0.00572949	0.0101965
44156	40256	A_23_P251095	PDHA1	NM_000284	Homo sapiens pyruvate dehydrogenase (lipoamide) alpha 1 (PDHA1), mRNA [NM_000284]	-0.423648	13.1673	-3.09225	0.00749311	0.012898
6277	5702	A_23_P54758	MIR16	NM_016641	Homo sapiens membrane interacting protein of RGS16 (MIR16), mRNA [NM_016641]	-0.483168	9.54341	-2.70621	0.0163457	0.0268172
40022	36674	A_23_P252681	PCYT1A	NM_005017	Homo sapiens phosphate cytidylyltransferase 1, choline, alpha (PCYT1A), mRNA [NM_005017]	-0.43684	8.35539	-2.56565	0.0216233	0.0349299
26531	24273	A_23_P28898	PLCB4	NM_000933	Homo sapiens phospholipase C, beta 4 (PLCB4), transcript variant 1, mRNA [NM_000933]	-0.661584	8.42798	-2.52647	0.0233645	0.0371708
12261	11224	A_23_P124742	CHKA	NM_001277	Homo sapiens choline kinase alpha (CHKA), transcript variant 1, mRNA [NM_001277]	-0.307889	12.7893	-2.40382	0.0297229	0.0465806
2201	1869	A_23_P11685	PLA2G4A	NM_024420	Homo sapiens phospholipase A2, group IVA (cytosolic, calcium-dependent) (PLA2G4A), mRNA [NM_024420]	6.43757	8.43397	52.8522	2.3969e-18	2.51675e-16
14300	13107	A_23_P169909	DGKI	NM_004717	Homo sapiens diacylglycerol kinase, iota (DGKI), mRNA [NM_004717]	6.33234	8.23379	46.7305	1.48096e-17	7.77505e-16
38259	35024	A_23_P106675	PLCG2	NM_002661	Homo sapiens phospholipase C, gamma 2 (phosphatidylinositol-specific) (PLCG2), mRNA [NM_002661]	4.86029	8.68275	38.1073	3.00764e-16	1.05268e-14
35111	32057	A_23_P69293	CHDH	AJ272267	Homo sapiens partial mRNA for choline dehydrogenase (chdh gene). [AJ272267]	3.31657	11.1385	28.8784	1.76695e-14	3.09216e-13
34778	31764	A_32_P141768	AGPAT4	NM_020133	Homo sapiens 1-acylglycerol-3-phosphate O-acyltransferase 4 (lysophosphatidic acid acyltransferase, delta) (AGPAT4), mRNA [NM_020133]	3.93621	7.58235	27.4953	3.621e-14	5.4315e-13
14428	13185	A_23_P80739	PLCD1	NM_006225	Homo sapiens phospholipase C, delta 1 (PLCD1), mRNA [NM_006225]	3.12919	10.2953	24.397	2.06769e-13	2.41231e-12
26815	24482	A_24_P35400	SARDH	NM_007101	Homo sapiens sarcosine dehydrogenase (SARDH), mRNA [NM_007101]	2.45364	7.17186	22.7311	5.77048e-13	6.05901e-12
21456	19651	A_23_P17914	PNPLA3	NM_025225	Homo sapiens patatin-like phospholipase domain containing 3 (PNPLA3), mRNA [NM_025225]	4.31192	9.41186	20.9916	1.8237e-12	1.59574e-11
23970	21927	A_23_P201808	PPAP2B	NM_003713	Homo sapiens phosphatidic acid phosphatase type 2B (PPAP2B), transcript variant 1, mRNA [NM_003713]	2.47739	8.29093	16.5019	5.68924e-11	4.59515e-10
26424	24234	A_23_P108143	GAMT	NM_000156	Homo sapiens guanidinoacetate N-methyltransferase (GAMT), transcript variant 1, mRNA [NM_000156]	2.58101	7.75848	16.34	6.54072e-11	4.90554e-10
23495	21530	A_24_P941353	PCYT1B	NM_004845	Homo sapiens phosphate cytidylyltransferase 1, choline, beta (PCYT1B), mRNA [NM_004845]	1.73681	6.82057	14.3463	4.06472e-10	2.51056e-09
18128	16521	A_23_P54918	LDHD	NM_153486	Homo sapiens lactate dehydrogenase D (LDHD), nuclear gene encoding mitochondrial protein, transcript variant 1, mRNA [NM_153486]	1.70153	9.21293	9.83101	6.7275e-08	2.82555e-07
29759	27237	A_23_P154698	CDS2	NM_003818	Homo sapiens CDP-diacylglycerol synthase (phosphatidate cytidylyltransferase) 2 (CDS2), mRNA [NM_003818]	1.13734	8.47247	9.49706	1.05255e-07	4.25069e-07
18309	16692	A_23_P168868	PTDSS1	NM_014754	Homo sapiens phosphatidylserine synthase 1 (PTDSS1), mRNA [NM_014754]	0.889832	14.794	8.83541	2.64622e-07	9.58114e-07
10292	9347	A_23_P70060	PPAP2A	NM_176895	Homo sapiens phosphatidic acid phosphatase type 2A (PPAP2A), transcript variant 2, mRNA [NM_176895]	0.98814	10.5801	8.4521	4.61684e-07	1.56377e-06
22216	20265	A_24_P103686	AGPAT6	NM_178819	Homo sapiens 1-acylglycerol-3-phosphate O-acyltransferase 6 (lysophosphatidic acid acyltransferase, zeta) (AGPAT6), mRNA [NM_178819]	1.02196	11.0047	7.81203	1.21612e-06	3.75565e-06
31896	29138	A_23_P87401	GDPD5	NM_030792	Homo sapiens glycerophosphodiester phosphodiesterase domain containing 5 (GDPD5), mRNA [NM_030792]	1.01972	7.35592	7.71012	1.42558e-06	4.27673e-06
36235	33179	A_23_P102770	NAT5	NM_016100	Homo sapiens N-acetyltransferase 5 (NAT5), transcript variant 1, mRNA [NM_016100]	0.901043	12.0877	7.27118	2.8698e-06	8.37025e-06
20435	18708	A_23_P339240	PLCH1	NM_014996	Homo sapiens phospholipase C, eta 1 (PLCH1), mRNA [NM_014996]	0.86029	8.39869	7.04648	4.1463e-06	1.17665e-05
36976	33750	A_32_P353798	PTDSS2	NM_030783	Homo sapiens phosphatidylserine synthase 2 (PTDSS2), mRNA [NM_030783]	0.688034	12.0613	6.28023	1.53085e-05	4.12151e-05
27768	25471	A_23_P403424	PLA2G4B	NM_005090	Homo sapiens phospholipase A2, group IVB (cytosolic) (PLA2G4B), mRNA [NM_005090]	0.853095	10.4828	5.92831	2.86549e-05	7.5219e-05
41522	38017	A_23_P56356	PLB1	NM_153021	Homo sapiens phospholipase B1 (PLB1), mRNA [NM_153021]	0.712971	6.04093	5.63967	4.85314e-05	0.000124288
18563	17004	A_23_P204736	GPD1	NM_005276	Homo sapiens glycerol-3-phosphate dehydrogenase 1 (soluble) (GPD1), mRNA [NM_005276]	1.5287	6.64817	5.37103	8.00518e-05	0.000191033
29686	27110	A_23_P218237	LCAT	NM_000229	Homo sapiens lecithin-cholesterol acyltransferase (LCAT), mRNA [NM_000229]	0.827036	6.74283	5.28685	9.38276e-05	0.000218931
35060	32117	A_24_P205364	SHMT1	NM_004169	Homo sapiens serine hydroxymethyltransferase 1 (soluble) (SHMT1), transcript variant 1, mRNA [NM_004169]	0.663324	8.74061	4.85987	0.000212858	0.000475533
34063	31232	A_23_P155335	PLD1	NM_002662	Homo sapiens phospholipase D1, phosphatidylcholine-specific (PLD1), mRNA [NM_002662]	0.727876	9.30914	4.77993	0.000248742	0.000544124
27086	24832	A_23_P7957	GNMT	NM_018960	Homo sapiens glycine N-methyltransferase (GNMT), mRNA [NM_018960]	0.482191	5.73324	4.76022	0.000258515	0.00055396
18507	16901	A_23_P19192	LYPLA1	NM_006330	Homo sapiens lysophospholipase I (LYPLA1), mRNA [NM_006330]	0.858926	12.1005	4.43733	0.000488863	0.00102661
15223	13844	A_23_P400435	CRLS1	NM_019095	Homo sapiens cardiolipin synthase 1 (CRLS1), mRNA [NM_019095]	0.48893	12.88	4.32993	0.000605671	0.00124697
20364	18581	A_24_P191588	ALAS1	NM_000688	Homo sapiens aminolevulinate, delta-, synthase 1 (ALAS1), transcript variant 1, mRNA [NM_000688]	0.715083	10.8141	4.15671	0.000857487	0.00169879
6560	5915	A_23_P127627	DGKZ	NM_003646	Homo sapiens diacylglycerol kinase, zeta 104kDa (DGKZ), transcript variant 2, mRNA [NM_003646]	0.569581	9.59654	4.01427	0.00114327	0.00222303
6878	6346	A_23_P40926	DGKG	NM_001346	Homo sapiens diacylglycerol kinase, gamma 90kDa (DGKG), transcript variant 1, mRNA [NM_001346]	0.382134	5.22606	3.55856	0.00289112	0.00523393
26959	24592	A_23_P105307	DGKA	NM_201444	Homo sapiens diacylglycerol kinase, alpha 80kDa (DGKA), transcript variant 1, mRNA [NM_201444]	0.43393	7.18256	3.09665	0.00742631	0.012898
10394	9526	A_24_P304439	SDS	NM_006843	Homo sapiens serine dehydratase (SDS), mRNA [NM_006843]	0.561906	8.32171	2.94232	0.0101601	0.0172066
42936	39201	A_23_P351757	PLCD3	NM_133373	Homo sapiens phospholipase C, delta 3 (PLCD3), mRNA [NM_133373]	0.316604	5.79141	2.89672	0.0111422	0.0185703

## Sheet: Not significant
FeatureNum	ProbeUID	ProbeName	GeneName	SystematicName	Description	logFC (estimate of the log2-fold-change in MAS_98.12 compared to MAS_98.06)	Average expression	t-value	P-Value	adjusted p-value (false discovery rate)
41926	38299	0	A_23_P85777	GNPAT	NM_014236	Homo sapiens glyceronephosphate O-acyltransferase (GNPAT), mRNA [NM_014236]	0.260918	12.0871	2.15312	0.0481328	0.0738215
16034	14706	0	A_23_P156928	GPLD1	NM_001503	Homo sapiens glycosylphosphatidylinositol specific phospholipase D1 (GPLD1), transcript variant 1, mRNA [NM_001503]	-0.281595	5.37624	-2.14898	0.0485113	0.0738215
8401	7736	0	A_23_P210623	PCK1	NM_002591	Homo sapiens phosphoenolpyruvate carboxykinase 1 (soluble) (PCK1), mRNA [NM_002591]	-0.227081	5.60253	-1.89211	0.0781023	0.116091
38585	35308	0	A_23_P217498	GDPD2	NM_017711	Homo sapiens glycerophosphodiester phosphodiesterase domain containing 2 (GDPD2), mRNA [NM_017711]	0.22528	5.2934	1.88931	0.0784996	0.116091
41465	37913	0	A_23_P208340	SLC44A2	NM_020428	Homo sapiens solute carrier family 44, member 2 (SLC44A2), mRNA [NM_020428]	0.235651	12.0093	1.84392	0.0852026	0.124254
40624	37158	0	A_23_P7250	CDS1	NM_001263	Homo sapiens CDP-diacylglycerol synthase (phosphatidate cytidylyltransferase) 1 (CDS1), mRNA [NM_001263]	0.378098	9.13263	1.67962	0.113902	0.163832
42026	38483	0	A_23_P132932	DGKQ	NM_001347	Homo sapiens diacylglycerol kinase, theta 110kDa (DGKQ), mRNA [NM_001347]	-0.241868	6.13022	-1.66125	0.117584	0.166842
34218	31356	0	A_24_P936779	PLCB2	BC009009	Homo sapiens phospholipase C, beta 2, mRNA (cDNA clone IMAGE:3446252), complete cds. [BC009009]	0.19217	5.58321	1.64345	0.121251	0.167757
28115	25796	0	A_23_P210253	DGKD	NM_152879	Homo sapiens diacylglycerol kinase, delta 130kDa (DGKD), transcript variant 2, mRNA [NM_152879]	-0.235484	10.6443	-1.64262	0.121424	0.167757
1031	832	0	A_23_P254801	PLCG1	NM_002660	Homo sapiens phospholipase C, gamma 1 (PLCG1), transcript variant 1, mRNA [NM_002660]	0.222014	8.99387	1.55209	0.141651	0.193161
723	604	0	A_32_P26103	AGPAT2	NM_006412	Homo sapiens 1-acylglycerol-3-phosphate O-acyltransferase 2 (lysophosphatidic acid acyltransferase, beta) (AGPAT2), transcript variant 1, mRNA [NM_006412]	-0.238921	8.98858	-1.44909	0.168064	0.22624
11624	10690	0	A_23_P27515	PLD3	NM_012268	Homo sapiens phospholipase D family, member 3 (PLD3), transcript variant 2, mRNA [NM_012268]	0.158314	9.22483	1.40335	0.181038	0.24062
33937	31000	0	A_24_P220575	DGKH	BC044822	Homo sapiens cDNA clone IMAGE:4823178, containing frame-shift errors. [BC044822]	-0.26358	10.5393	-1.35753	0.19485	0.25574
31675	29044	0	A_23_P258093	AGPAT1	NM_006411	Homo sapiens 1-acylglycerol-3-phosphate O-acyltransferase 1 (lysophosphatidic acid acyltransferase, alpha) (AGPAT1), transcript variant 1, mRNA [NM_006411]	0.233203	11.6963	1.33308	0.202559	0.262577
39757	36350	0	A_23_P164258	PIPOX	NM_016518	Homo sapiens pipecolic acid oxidase (PIPOX), mRNA [NM_016518]	-0.142389	5.92245	-1.30167	0.212825	0.268947
8045	7398	0	A_23_P6099	PLCB1	NM_015192	Homo sapiens phospholipase C, beta 1 (phosphoinositide-specific) (PLCB1), transcript variant 1, mRNA [NM_015192]	0.393186	8.94487	1.30138	0.212922	0.268947
19691	17986	0	A_24_P224116	PLA2G1B	NM_000928	Homo sapiens phospholipase A2, group IB (pancreas) (PLA2G1B), mRNA [NM_000928]	0.173393	5.23827	1.2947	0.215158	0.268947
9922	9135	0	A_24_P60845	ACHE	NM_000665	Homo sapiens acetylcholinesterase (Yt blood group) (ACHE), transcript variant E4-E6, mRNA [NM_000665]	0.166582	6.61872	1.25035	0.230481	0.284712
41225	37783	0	A_24_P154948	GARS	NM_002047	Homo sapiens glycyl-tRNA synthetase (GARS), mRNA [NM_002047]	-0.175735	10.0017	-1.20171	0.248255	0.303103
15817	14460	0	A_24_P294199	PLCL1	NM_006226	Homo sapiens phospholipase C-like 1 (PLCL1), mRNA [NM_006226]	-0.269825	5.84081	-1.14256	0.271277	0.327404
14327	13152	0	A_23_P6464	PLA2G6	NM_003560	Homo sapiens phospholipase A2, group VI (cytosolic, calcium-independent) (PLA2G6), transcript variant 1, mRNA [NM_003560]	0.132699	7.65035	1.11861	0.281044	0.335336
11003	10024	0	A_23_P3584	LYPLA3	NM_012320	Homo sapiens lysophospholipase 3 (lysosomal phospholipase A2) (LYPLA3), mRNA [NM_012320]	0.141647	8.63926	1.06677	0.303083	0.357569
44123	40197	0	A_23_P143662	PISD	NM_014338	Homo sapiens phosphatidylserine decarboxylase (PISD), mRNA [NM_014338]	0.171708	9.02145	1.05777	0.307036	0.358209
33790	30889	0	A_23_P321949	PLA2G2A	NM_000300	Homo sapiens phospholipase A2, group IIA (platelets, synovial fluid) (PLA2G2A), mRNA [NM_000300]	-0.0969623	5.05098	-0.951238	0.356682	0.411557
8948	8129	0	A_24_P111271	PLA2G2D	NM_012400	Homo sapiens phospholipase A2, group IID (PLA2G2D), mRNA [NM_012400]	-0.0916315	5.44788	-0.879287	0.393227	0.448791
26371	24137	0	A_23_P212400	NAT6	NM_012191	Homo sapiens N-acetyltransferase 6 (NAT6), mRNA [NM_012191]	-0.121279	7.67319	-0.787577	0.443312	0.500513
17874	16365	0	A_23_P40657	GCAT	NM_014291	Homo sapiens glycine C-acetyltransferase (2-amino-3-ketobutyrate coenzyme A ligase) (GCAT), nuclear gene encoding mitochondrial protein, mRNA [NM_014291]	0.141392	9.51331	0.758587	0.45995	0.513774
7998	7308	0	A_23_P501339	CDIPT	NM_006319	Homo sapiens CDP-diacylglycerol--inositol 3-phosphatidyltransferase (phosphatidylinositol synthase) (CDIPT), mRNA [NM_006319]	0.12262	10.2894	0.734014	0.47435	0.524282
16486	15063	0	A_23_P257803	DMGDH	NM_013391	Homo sapiens dimethylglycine dehydrogenase (DMGDH), nuclear gene encoding mitochondrial protein, mRNA [NM_013391]	-0.0824981	5.13279	-0.711089	0.488029	0.533782
36305	33152	0	A_23_P108294	PPAP2C	NM_177543	Homo sapiens phosphatidic acid phosphatase type 2C (PPAP2C), transcript variant 3, mRNA [NM_177543]	0.0631031	12.0007	0.51124	0.616686	0.667547
14037	12786	0	A_24_P281988	PLCL2	NM_015184	Homo sapiens phospholipase C-like 2 (PLCL2), mRNA [NM_015184]	-0.039563	4.98795	-0.342453	0.7368	0.789429
28852	26367	0	A_24_P128219	CHAT	NM_020549	Homo sapiens choline acetyltransferase (CHAT), transcript variant M, mRNA [NM_020549]	-0.0317444	5.08708	-0.254691	0.802449	0.851082
20688	18860	0	A_23_P145569	SLC22A1	NM_153187	Homo sapiens solute carrier family 22 (organic cation transporter), member 1 (SLC22A1), transcript variant 2, mRNA [NM_153187]	0.0272302	5.50069	0.238069	0.815075	0.855829
5329	4882	0	A_24_P902100	AGPS	AL359559	Homo sapiens mRNA; cDNA DKFZp762O2215 (from clone DKFZp762O2215). [AL359559]	-0.0256324	7.38862	-0.156891	0.87744	0.91219
4602	4152	0	A_23_P250206	GCK	NM_033508	Homo sapiens glucokinase (hexokinase 4, maturity onset diabetes of the young 2) (GCK), transcript variant 3, mRNA [NM_033508]	-0.00472022	6.39541	-0.0273561	0.978539	0.992128
7753	7020	0	A_23_P201022	PKLR	NM_000298	Homo sapiens pyruvate kinase, liver and RBC (PKLR), nuclear gene encoding mitochondrial protein, transcript variant 1, mRNA [NM_000298]	0.00238542	5.10695	0.0220933	0.982667	0.992128
27947	25644	0	A_23_P103465	PLA2G5	NM_000929	Homo sapiens phospholipase A2, group V (PLA2G5), mRNA [NM_000929]	-0.00275764	5.36858	-0.0220781	0.982679	0.992128
3199	2782	0	A_23_P343719	PLCB3	NM_000932	Homo sapiens phospholipase C, beta 3 (phosphatidylinositol-specific) (PLCB3), mRNA [NM_000932]	-0.000451062	7.92434	-0.00248145	0.998053	0.998053

## Sheet: Not present
NotPresent	MAS98.06_16_VS_d10_con	MAS98.06_2_HS_d3_con	MAS98.06_2_VS_d3_con	MAS98.06_30_HS_d3_con	MAS98.06_52_VS_d10_con	98.12_33_VS_d10_con	MAS98.12_31_HS_d10_con	MAS98.12_36_HS_d10_con	MAS98.12_53_HS_d3_con	MAS98.12_56_HS_d3_con	MAS98.12_60_HS_d3_con
AGXT	0	0	0	0	0	0	0	0	0	0	0
BHMT	0	0	0	0	0	0	0	0	0	0	0
DAO	0	0	0	0	0	0	0	0	0	0	0
DGKB	0	0	0	0	0	0	0	0	0	0	0
GDPD4	1	0	0	0	0	0	0	0	0	0	1
LDHAL6A	0	0	0	0	0	0	0	0	0	0	0
PHOSPHO1	0	0	0	0	1	0	0	0	0	0	1
PLA2G12B	0	1	0	0	0	0	0	0	0	0	0
PLA2G2E	0	1	0	0	0	0	0	0	0	0	1
PLA2G2F	0	0	0	0	1	0	0	0	0	0	0
SLC22A2	0	1	0	0	0	0	0	0	1	0	0
SLC5A7	0	0	0	0	0	0	0	0	0	0	0

## Sheet: Not on array
GeneName
PLA2G4B
GDPD3
